# Supplementary material for: Sexual Fate Change of XX Germ Cells Caused by the Deletion of SMAD4 and STRA8 Independent of Somatic Sex Reprogramming
Source: PLoS Biol. 2016 Sep 8;14(9):e1002553. doi: 10.1371/journal.pbio.1002553 (PMC5015973; doi:10.1371/journal.pbio.1002553)
Supplement: S1 Data — (XLSX) [file pbio.1002553.s001.xlsx]

## Sheet: Fig 1C-1D and Fig 3B-3C
	*Each section was stained with germ cell marker TRA98 or MVH or together with FOXO3A or NOBOX or Cleaved-Caspase3
	Germ cell number (MVH or TRA98 positive)	Area Square	FOXO3A	NOBOX	Cleaved-Caspase3	Phenotype
E14.5_１_S1	415	162720	N.A	N.A	N.A	Control
E14.5_１_S2	432	175390	N.A	N.A	N.A	Control
E14.5_１_S3	215	111215	N.A	N.A	N.A	Control
E14.5_１_S4	452	166770	N.A	N.A	N.A	Control
E14.5_１_S5	408	159780	N.A	N.A	N.A	Control
E14.5_１_S6	380	166154	N.A	N.A	N.A	Control
E14.5_１_S7	392	169211	N.A	N.A	N.A	Control
E14.5_１_S8	438	176511	N.A	N.A	N.A	Control
E14.5_１_S9	474	153966	N.A	N.A	N.A	Control
E14.5_１_S10	448	164911	N.A	N.A	5	Control
E14.5_１_S11	278	112438	N.A	N.A	1	Control
E14.5_１_S12	468	165088	N.A	N.A	0	Control
E14.5_１_S13	597	167236	N.A	N.A	2	Control
E14.5_2_S1	457	138148	N.A	N.A	N.A	Mutant
E14.5_2_S2	500	143102	N.A	N.A	N.A	Mutant
E14.5_2_S3	397	103693	N.A	N.A	N.A	Mutant
E14.5_2_S4	400	101581	N.A	N.A	N.A	Mutant
E14.5_2_S5	569	157001	N.A	N.A	N.A	Mutant
E14.5_2_S6	403	120089	N.A	N.A	5	Mutant
E14.5_2_S7	522	151344	N.A	N.A	4	Mutant
E14.5_2_S8	525	125283	N.A	N.A	3	Mutant
E14.5_2_S9	400	149789	N.A	N.A	3	Mutant
E14.5_3_S1	434	156374	N.A	N.A	N.A	Mutant
E14.5_3_S2	346	151307	N.A	N.A	N.A	Mutant
E14.5_3_S3	431	156925	N.A	N.A	N.A	Mutant
E14.5_3_S4	288	150258	N.A	N.A	N.A	Mutant
E14.5_3_S5	406	103695	N.A	N.A	N.A	Mutant
E14.5_3_S6	393	129344	N.A	N.A	4	Mutant
E14.5_3_S7	342	145920	N.A	N.A	3	Mutant
E14.5_3_S8	495	161157	N.A	N.A	2	Mutant
E14.5_3_S9	306	109826	N.A	N.A	4	Mutant
E14.5_4_S1	397	133622	N.A	N.A	N.A	Mutant
E14.5_4_S2	416	151256	N.A	N.A	N.A	Mutant
E14.5_4_S3	375	130080	N.A	N.A	N.A	Mutant
E14.5_4_S4	370	135312	N.A	N.A	N.A	Mutant
E14.5_4_S5	390	146551	N.A	N.A	N.A	Mutant
E14.5_4_S6	379	122055	N.A	N.A	N.A	Mutant
E14.5_4_S7	468	164015	N.A	N.A	N.A	Mutant
E14.5_4_S8	439	152864	N.A	N.A	N.A	Mutant
E14.5_4_S9	420	130476	N.A	N.A	N.A	Mutant
E14.5_4_S10	480	150912	N.A	N.A	10	Mutant
E14.5_4_S11	465	146220	N.A	N.A	10	Mutant
E14.5_4_S12	441	124926	N.A	N.A	3	Mutant
E14.5_4_S13	447	150404	N.A	N.A	5	Mutant
E14.5_4_S14	445	135931	N.A	N.A	2	Mutant
E14.5_5_S1	578	172083	N.A	N.A	N.A	Mutant
E14.5_5_S2	502	189192	N.A	N.A	N.A	Mutant
E14.5_5_S3	550	168826	N.A	N.A	N.A	Mutant
E14.5_5_S4	594	196064	N.A	N.A	N.A	Mutant
E14.5_5_S5	558	169911	N.A	N.A	N.A	Mutant
E14.5_5_S6	545	143440	N.A	N.A	N.A	Mutant
E14.5_5_S7	565	183655	N.A	N.A	N.A	Mutant
E14.5_5_S8	580	176012	N.A	N.A	N.A	Mutant
E14.5_5_S9	642	176540	N.A	N.A	4	Mutant
E14.5_5_S10	601	174594	N.A	N.A	4	Mutant
E14.5_5_S11	564	151043	N.A	N.A	3	Mutant
E14.5_5_S12	646	170331	N.A	N.A	4	Mutant
E14.5_5_S13	605	176978	N.A	N.A	3	Mutant
E14.5_6_S1	604	155898	N.A	N.A	N.A	Control
E14.5_6_S2	542	158890	N.A	N.A	N.A	Control
E14.5_6_S3	492	131849	N.A	N.A	N.A	Control
E14.5_6_S4	612	163811	N.A	N.A	N.A	Control
E14.5_6_S5	497	135430	N.A	N.A	N.A	Control
E14.5_6_S6	568	146292	N.A	N.A	N.A	Control
E14.5_6_S7	630	166596	N.A	N.A	N.A	Control
E14.5_6_S8	592	158770	N.A	N.A	N.A	Control
E14.5_6_S9	754	163060	N.A	N.A	7	Control
E14.5_6_S10	696	172633	N.A	N.A	3	Control
E14.5_6_S11	590	126071	N.A	N.A	3	Control
E14.5_6_S12	700	156323	N.A	N.A	8	Control
E14.5_7_S1	426	158605	N.A	N.A	N.A	Control
E14.5_7_S2	474	156463	N.A	N.A	N.A	Control
E14.5_7_S3	420	147257	N.A	N.A	N.A	Control
E14.5_7_S4	425	159919	N.A	N.A	N.A	Control
E14.5_7_S5	463	145181	N.A	N.A	N.A	Control
E14.5_7_S6	390	133565	N.A	N.A	N.A	Control
E14.5_7_S7	418	163180	N.A	N.A	N.A	Control
E14.5_7_S8	470	160158	N.A	N.A	N.A	Control
E14.5_7_S9	426	146889	N.A	N.A	N.A	Control
E14.5_7_S10	500	164186	N.A	N.A	0	Control
E14.5_7_S11	519	128212	N.A	N.A	3	Control
E14.5_7_S12	465	136135	N.A	N.A	1	Control
E14.5_7_S13	498	160346	N.A	N.A	1	Control
E14.5_7_S14	511	153858	N.A	N.A	2	Control
E15.5_1_S1	514	206955	N.A	N.A	N.A	Control
E15.5_1_S2	350	175860	N.A	N.A	N.A	Control
E15.5_1_S3	594	218152	N.A	N.A	N.A	Control
E15.5_1_S4	499	218112	N.A	N.A	N.A	Control
E15.5_1_S5	399	173083	N.A	N.A	N.A	Control
E15.5_1_S6	562	215050	N.A	N.A	N.A	Control
E15.5_1_S7	462	217836	N.A	N.A	N.A	Control
E15.5_1_S8	461	208659	N.A	N.A	N.A	Control
E15.5_1_S9	352	214638	N.A	N.A	N.A	Control
E15.5_1_S10	567	221564	N.A	N.A	N.A	Control
E15.5_1_S11	697	212465	N.A	N.A	0	Control
E15.5_1_S12	561	228083	N.A	N.A	0	Control
E15.5_1_S13	583	223430	N.A	N.A	0	Control
E15.5_1_S14	555	196894	N.A	N.A	0	Control
E15.5_2_S1	498	218963	N.A	N.A	N.A	Control
E15.5_2_S2	541	212051	N.A	N.A	N.A	Control
E15.5_2_S3	529	212659	N.A	N.A	N.A	Control
E15.5_2_S4	248	196284	N.A	N.A	N.A	Control
E15.5_2_S5	511	215879	N.A	N.A	N.A	Control
E15.5_2_S6	446	219253	N.A	N.A	N.A	Control
E15.5_2_S7	586	222466	N.A	N.A	N.A	Control
E15.5_2_S8	489	220652	N.A	N.A	N.A	Control
E15.5_2_S9	424	200866	N.A	N.A	0	Control
E15.5_2_S10	637	215543	N.A	N.A	0	Control
E15.5_2_S11	589	224487	N.A	N.A	1	Control
E15.5_2_S12	658	215308	N.A	N.A	0	Control
E15.5_3_S1	307	161464	N.A	N.A	N.A	Mutant
E15.5_3_S2	400	191788	N.A	N.A	N.A	Mutant
E15.5_3_S3	387	159472	N.A	N.A	N.A	Mutant
E15.5_3_S4	340	173432	N.A	N.A	N.A	Mutant
E15.5_3_S5	456	196966	N.A	N.A	N.A	Mutant
E15.5_3_S6	340	200428	N.A	N.A	N.A	Mutant
E15.5_3_S7	426	184744	N.A	N.A	7	Mutant
E15.5_3_S8	468	168501	N.A	N.A	7	Mutant
E15.5_3_S9	511	187757	N.A	N.A	1	Mutant
E15.5_3_S10	563	187895	N.A	N.A	3	Mutant
E15.5_4_S1	420	196860	N.A	N.A	N.A	Mutant
E15.5_4_S2	371	186780	N.A	N.A	N.A	Mutant
E15.5_4_S3	311	187300	N.A	N.A	N.A	Mutant
E15.5_4_S4	407	196641	N.A	N.A	N.A	Mutant
E15.5_4_S5	407	197280	N.A	N.A	N.A	Mutant
E15.5_4_S6	544	205808	N.A	N.A	7	Mutant
E15.5_4_S7	490	192184	N.A	N.A	4	Mutant
E15.5_4_S8	554	195235	N.A	N.A	4	Mutant
E15.5_4_S9	557	192269	N.A	N.A	6	Mutant
E15.5_4_S10	523	194237	N.A	N.A	2	Mutant
E15.5_5_S1	277	127990	N.A	N.A	N.A	Mutant
E15.5_5_S2	326	167811	N.A	N.A	N.A	Mutant
E15.5_5_S3	390	174590	N.A	N.A	N.A	Mutant
E15.5_5_S4	338	166016	N.A	N.A	N.A	Mutant
E15.5_5_S5	297	161813	N.A	N.A	N.A	Mutant
E15.5_5_S6	324	167488	N.A	N.A	N.A	Mutant
E15.5_5_S7	438	176609	N.A	N.A	3	Mutant
E15.5_5_S8	427	174137	N.A	N.A	5	Mutant
E15.5_5_S9	248	148748	N.A	N.A	0	Mutant
E15.5_5_S10	424	161330	N.A	N.A	2	Mutant
E15.5_5_S11	475	177142	N.A	N.A	3	Mutant
E15.5_6_S1	299	161889	N.A	N.A	N.A	Mutant
E15.5_6_S2	285	150471	N.A	N.A	N.A	Mutant
E15.5_6_S3	218	149146	N.A	N.A	N.A	Mutant
E15.5_6_S4	316	162235	N.A	N.A	N.A	Mutant
E15.5_6_S5	304	166400	N.A	N.A	N.A	Mutant
E15.5_6_S6	256	152882	N.A	N.A	N.A	Mutant
E15.5_6_S7	241	136536	N.A	N.A	N.A	Mutant
E15.5_6_S8	285	170304	N.A	N.A	N.A	Mutant
E15.5_6_S9	348	160965	N.A	N.A	4	Mutant
E15.5_6_S10	340	169852	N.A	N.A	4	Mutant
E15.5_6_S11	321	158697	N.A	N.A	2	Mutant
E15.5_6_S12	354	183845	N.A	N.A	5	Mutant
E15.5_6_S13	344	175951	N.A	N.A	4	Mutant
E15.5_7_S1	233	202425	N.A	N.A	N.A	Contorl
E15.5_7_S2	231	186978	N.A	N.A	N.A	Contorl
E15.5_7_S3	196	178682	N.A	N.A	N.A	Contorl
E15.5_7_S4	190	176568	N.A	N.A	N.A	Contorl
E15.5_7_S5	159	168972	N.A	N.A	N.A	Contorl
E15.5_7_S6	234	158784	N.A	N.A	0	Contorl
E15.5_7_S7	176	155559	N.A	N.A	0	Contorl
E15.5_7_S8	105	160876	N.A	N.A	0	Contorl
E15.5_7_S9	240	145696	N.A	N.A	0	Contorl
E16.5_1_S1	552	219694	N.A	N.A	7	Control
E16.5_1_S2	586	186768	N.A	N.A	3	Control
E16.5_1_S3	544	157908	N.A	N.A	5	Control
E16.5_1_S4	430	109644	N.A	N.A	1	Control
E16.5_1_S5	518	181021	N.A	N.A	2	Control
E16.5_1_S6	437	149535	N.A	N.A	4	Control
E16.5_1_S7	398	114225	N.A	N.A	1	Control
E16.5_1_S8	538	208383	N.A	N.A	4	Control
E16.5_1_S9	485	187626	N.A	N.A	3	Control
E16.5_1_S10	552	155315	N.A	N.A	4	Control
E16.5_1_S11	386	100282	N.A	N.A	3	Control
E16.5_2_S1	157	141860	N.A	N.A	5	Mutant
E16.5_2_S2	193	137244	N.A	N.A	6	Mutant
E16.5_2_S3	197	146453	N.A	N.A	5	Mutant
E16.5_2_S4	169	141680	N.A	N.A	4	Mutant
E16.5_2_S5	217	151158	N.A	N.A	4	Mutant
E16.5_2_S6	166	117016	N.A	N.A	2	Mutant
E16.5_2_S7	200	154111	N.A	N.A	4	Mutant
E16.5_2_S8	175	154387	N.A	N.A	5	Mutant
E16.5_2_S9	186	140348	N.A	N.A	5	Mutant
E16.5_3_S1	221	143890	N.A	N.A	2	Mutant
E16.5_3_S2	190	130836	N.A	N.A	4	Mutant
E16.5_3_S3	220	138956	N.A	N.A	2	Mutant
E16.5_3_S4	223	129265	N.A	N.A	2	Mutant
E16.5_3_S5	194	126466	N.A	N.A	2	Mutant
E16.5_3_S6	215	131206	N.A	N.A	1	Mutant
E16.5_3_S7	205	108968	N.A	N.A	0	Mutant
E16.5_3_S8	525	183769	N.A	N.A	1	Mutant
E16.5_4_S1	653	220767	N.A	N.A	4	Mutant
E16.5_4_S2	472	219132	N.A	N.A	4	Mutant
E16.5_4_S3	229	218950	N.A	N.A	2	Mutant
E16.5_4_S4	677	197800	N.A	N.A	4	Mutant
E16.5_4_S5	540	220347	N.A	N.A	5	Mutant
E16.5_4_S6	250	216717	N.A	N.A	1	Mutant
E16.5_4_S7	450	213776	N.A	N.A	6	Mutant
E16.5_4_S8	195	119143	N.A	N.A	1	Mutant
E16.5_5_S1	68	61042.7	N.A	N.A	3	Mutant
E16.5_5_S2	127	87807.8	N.A	N.A	5	Mutant
E16.5_5_S3	77	54099.3	N.A	N.A	4	Mutant
E16.5_5_S4	144	94667.9	N.A	N.A	4	Mutant
E16.5_5_S5	92	74760.4	N.A	N.A	5	Mutant
E16.5_5_S6	86	45037.5	N.A	N.A	5	Mutant
E16.5_5_S7	84	54517.7	N.A	N.A	4	Mutant
E16.5_6_S1	321	229983	N.A	N.A	8	Mutant
E16.5_6_S2	316	187317	N.A	N.A	11	Mutant
E16.5_6_S3	257	148751	N.A	N.A	6	Mutant
E16.5_6_S4	316	192762	N.A	N.A	7	Mutant
E16.5_6_S5	239	148652	N.A	N.A	10	Mutant
E16.5_6_S6	360	245202	N.A	N.A	6	Mutant
E16.5_6_S7	362	200876	N.A	N.A	9	Mutant
E16.5_6_S8	257	181759	N.A	N.A	8	Mutant
E16.5_7_S1	591	217023	N.A	N.A	3	Control
E16.5_7_S2	469	212065	N.A	N.A	3	Control
E16.5_7_S3	522	184226	N.A	N.A	2	Control
E16.5_7_S4	514	227443	N.A	N.A	2	Control
E16.5_7_S5	474	235312	N.A	N.A	2	Control
E16.5_7_S6	550	205801	N.A	N.A	2	Control
E16.5_7_S7	564	224726	N.A	N.A	5	Control
E16.5_7_S8	479	213904	N.A	N.A	2	Control
E16.5_8_S1	289	215357	N.A	N.A	N.A	Control
E16.5_8_S2	556	205094	N.A	N.A	N.A	Control
E16.5_8_S3	336	186584	N.A	N.A	N.A	Control
E16.5_8_S4	432	137444	N.A	N.A	N.A	Control
E16.5_8_S5	572	193922	N.A	N.A	N.A	Control
E16.5_8_S6	540	197227	N.A	N.A	N.A	Control
E16.5_8_S7	300	172762	N.A	N.A	N.A	Control
E16.5_8_S8	469	143172	N.A	N.A	N.A	Control
E17.5_1_S1	480	227810	91	N.A	N.A	Control
E17.5_1_S2	502	225117	66	N.A	N.A	Control
E17.5_1_S3	329	240349	58	N.A	N.A	Control
E17.5_1_S4	373	180159	N.A	26	N.A	Control
E17.5_1_S5	282	192755	N.A	36	N.A	Control
E17.5_1_S6	563	214188	N.A	N.A	0	Control
E17.5_1_S7	454	231483	N.A	N.A	0	Control
E17.5_1_S8	542	212285	N.A	N.A	0	Control
E17.5_2_S1	78	179230	0	N.A	N.A	Mutant
E17.5_2_S2	38	171222	0	N.A	N.A	Mutant
E17.5_2_S3	38	181236	N.A	0	N.A	Mutant
E17.5_2_S4	73	164642	N.A	0	N.A	Mutant
E17.5_2_S5	85	176508	N.A	0	N.A	Mutant
E17.5_3_S1	277	219695	N.A	91	N.A	Control
E17.5_3_S2	232	214067	N.A	89	N.A	Control
E17.5_3_S3	353	240087	123	N.A	N.A	Control
E17.5_3_S4	365	228210	101	N.A	N.A	Control
E17.5_3_S5	378	225280	N.A	N.A	0	Control
E17.5_3_S6	255	211864	N.A	N.A	0	Control
E17.5_3_S7	388	223504	N.A	N.A	0	Control
E17.5_3_S8	289	230754	N.A	N.A	0	Control
E17.5_4_S1	245	148262	N.A	51	N.A	Control
E17.5_4_S2	273	150100	N.A	83	N.A	Control
E17.5_4_S3	374	141055	69	N.A	N.A	Control
E17.5_4_S4	285	139231	57	N.A	N.A	Control
E17.5_4_S5	277	150175	N.A	N.A	0	Control
E17.5_4_S6	309	155502	N.A	N.A	0	Control
E17.5_4_S7	400	123477	N.A	N.A	0	Control
E17.5_4_S8	276	166562	N.A	N.A	0	Control
E17.5_4_S9	308	163391	N.A	N.A	0	Control
E17.5_4_S10	362	141952	N.A	N.A	0	Control
E17.5_5_S1	12	157128	N.A	1	0	Mutant
E17.5_5_S2	18	182646	N.A	2	0	Mutant
E17.5_5_S3	36	165341	N.A	3	0	Mutant
E17.5_5_S4	42	173435	0	N.A	0	Mutant
E17.5_5_S5	13	156766	1	N.A	0	Mutant
E17.5_5_S6	41	166225	N.A	N.A	0	Mutant
E17.5_5_S7	23	161476	N.A	N.A	0	Mutant
E17.5_5_S8	16	138653	N.A	N.A	0	Mutant
E17.5_5_S9	38	128527	N.A	N.A	0	Mutant
E17.5_5_S10	44	149590	N.A	N.A	1	Mutant
E17.5_5_S11	15	175915	N.A	N.A	0	Mutant
E17.5_6_S1	31	138618	N.A	0	N.A	Mutant
E17.5_6_S2	18	97587.2	N.A	0	N.A	Mutant
E17.5_6_S3	33	104019	0	N.A	N.A	Mutant
E17.5_6_S4	23	111409	N.A	N.A	0	Mutant
E17.5_6_S5	26	127831	N.A	N.A	0	Mutant
E17.5_6_S6	29	88670.1	N.A	N.A	0	Mutant
E17.5_6_S7	37	127474	N.A	N.A	0	Mutant

## Sheet: Fig 2D
Fold change calculated from microaaray (GSE68773)
Gene Symbol	E14.5_Female_1	E14.5_Female_2	E14.5_Female_3	E14.5_Female_S4KO_1	E14.5_Female_S4KO_2	E14.5_Female_S4KO_3
Sycp1	0.732212	1.26167	1.08247	0.590633	0.848116	0.656712
Sycp3	0.840508	1.10369	1.07798	0.60808	0.704823	0.58574
Hormad1	0.963039	1.0816	0.96004	0.711367	0.886484	0.725057
Hormad2	1.09404	1.05604	0.865537	0.760314	0.885563	0.792052
Dmc1	0.949123	1.13262	0.930235	0.600679	0.768793	0.841285
Spo11	0.87843	1.16312	0.978742	0.537375	0.70344	0.661586
Cpeb1	0.815637	1.15269	1.06363	0.591726	0.753145	0.559419
Mei1	0.747079	1.23399	1.08473	0.552227	0.823211	0.651724
Mael	0.977612	0.993322	1.02978	0.759611	0.870752	0.771284

## Sheet: Fig 3A
Relative QPCR data
	Figla	Lhx8	Sohlh1
Con_1	1	1	1
Con_2	0.655196	0.590496	0.63728
Con_3	0.712024	0.626331	0.755237
Con_4	1.01748	0.801069	0.382889
Con_5	1.16844	1.37992	0.72236
Con_6	1.17656	1.2654	1.53239
Smad4 cKO (Stella) Mutant_1	0.523042	0.702222	3.71922
Smad4 cKO (Stella) Mutant_2	0.68302	0.458502	2.12138
Smad4 cKO (Stella) Mutant_3	0.692554	0.545252	2.07771
Smad4 cKO (Stella) Mutant_4	0.482826	1.01367	4.58139
Smad4 cKO (Stella) Mutant_5	0.716768	0.464771	2.52413
Smad4 cKO (Stella) Mutant_6	0.623982	0.652744	2.67732

## Sheet: Fig 7
Mice used for microaaray
Genotype	Name
Smad4Flox/+ StellaMerCreMer Stra8+/-	E14.5_Male_1
Smad4Flox/+ StellaMerCreMer Stra8+/-	E14.5_Male_2
Smad4Flox/+ StellaMerCreMer Stra8+/-	E14.5_Male_3
Smad4Flox/+ StellaMerCreMer Stra8+/-	E14.5_Female_1
Smad4Flox/+ Stra8+/-	E14.5_Female_2
Smad4Flox/Flox Stra8+/-	E14.5_Female_3
Smad4flox/floxMerCreMer Stra8−/−	E14.5_DKO_1
Smad4flox/floxMerCreMer Stra8−/−	E14.5_DKO_2
Smad4flox/floxMerCreMer Stra8−/−	E14.5_DKO_3
Smad4flox/floxMerCreMer Stra8+/−	E14.5_Smad4 cKO_1
Smad4flox/floxMerCreMer Stra8+/−	E14.5_Smad4 cKO_2
Smad4flox/floxMerCreMer Stra8+/−	E14.5_Smad4 cKO_3
Accession number in Gene Expression Omnibus:	GSE68773

## Sheet: S2B Fig
Relative QPCR data
	Smad4	figla	Lhx8	Sohlh1
Control_1	1	1	0.490199	0.818005
Control_2	0.77647	1.20581	0.720186	1.19349
Control_3	0.752625	1.05702	1.15784	1.0682
Control_4	0.768439	1.96564	1.63177	0.920307
Control_5	1	1	1	1
Control_6	0.826452	1.80876	1.68179	0.787307
Smad4 cKO Smad4 WT1_1	0.213899	1.55294	1.67184	1.32885
Smad4 cKO Smad4 WT1_2	0.129408	1.56917	0.574923	1.54241
Smad4 cKO Smad4 WT1_3	0.262429	1.11342	1.6077	1.06437
Smad4 cKO Smad4 WT1_4	0.232451	1.07923	1.30586	1.05702

## Sheet: S2C Fig
	TRA98	NOBOX
Con1_S1	448	15
Con1_S2	596	10
Con1_S3	559	17
Con1_S4	529	8
Con2_S1	424	24
Con2_S2	492	37
Con2_S3	527	40
Con2_S4	495	32
Con3_1	612	79
Con3_2	467	92
Con3_3	521	77
Con3_4	428	76
Con3_5	452	96
Con3_6	467	65
Con3_7	596	62
Con3_8	619	88
Con4_S1	299	18
Con4_S2	762	98
Con4_S3	346	57
Con4_S4	556	66
Con4_S5	486	41
Con4_S6	511	58
Con4_S7	216	13
Con4_S8	235	10
Mut1_S1	586	14
Mut1_S2	543	25
Mut1_S3	500	29
Mut1_S4	578	24
Mut2_S1	628	28
Mut2_S2	576	15
Mut2_S3	599	20
Mut2_S4	616	30
Mut3_S1	501	88
Mut3_S2	534	121
Mut3_S3	661	97
Mut3_S4	662	120
Mut3_S5	321	67
Mut3_S6	465	82
Mut3_S7	578	105
Mut3_S8	664	148

## Sheet: S3B Fig
Relative QPCR
Sample/Gene	Stra8	Rec8	Hormad1	Hormad2	Sycp3	Msx1	Msx2	Dmc1	Spo11	Cebp1	Tet1	Prdm9	Mael	Mei1
control 1	1	1	1	1	1	1	1	1	1	1	1	1	1	1
control 2	0.790042	1.30586	1.14077	1.20164	1.30134	0.755236	1.97246	1.18509	1.22264	0.82932	0.849684	1.18099	1.27015	1.04246
control 3	0.936271	2.17347	0.904381	0.840897	0.792787	0.882704	1.60771	0.795536	0.790042	0.75002	0.744838	0.671286	1.06069	0.823591
control 4	0.781869	1.39959	0.996542	0.809442	1.17284	0.390935	0.852636	0.891927	0.962596	0.662044	0.423372	0.920188	1.19748	0.852634
cko 1	1.16473	2.28153	0.596668	0.920187	0.477973	1.22689	0.801071	0.469761	0.76313	0.773783	1.85961	0.302498	0.680656	0.200963
cko 2	2.06337	1.81504	0.611322	0.558643	0.517634	0.296273	0.52486	0.393654	0.397769	0.423373	0.714496	0.229251	0.815072	0.115823
cko 3	1.26575	1.84676	0.732044	0.566442	0.541488	0.662046	0.790043	0.262429	0.332172	0.442883	0.757857	0.151249	0.812252	0.103306
cko 4	1.6529	1.83401	0.619854	0.532185	0.524859	0.400536	0.545255	0.342696	0.403321	0.449067	0.719466	0.203768	0.742261	0.121582

## Sheet: S3C Fig
	Sohlh1	Lhx8	Figla	Mvh
Control_1	1	1	1	1
Control_2	0.952636	1.20581	1.1487	0.768437
Control_3	1.20581	0.852635	0.976032	0.795536
Control_4	0.699792	1.00696	1.16473	1.05336
Smad4 cKO (Rosa) Mutant_1	2.80889	0.716977	0.278355	0.566441
Smad4 cKO (Rosa) Mutant_2	2.37841	0.547146	0.400535	0.976029
Smad4 cKO (Rosa) Mutant_3	2.89788	0.537747	0.328736	1.34257
Smad4 cKO (Rosa) Mutant_4	1.51047	0.287175	0.248273	1.75321

## Sheet: S3D Fig
	Sox2	Nanog	Oct_4
Control_1	0.134904	0.0459115	0.0551689
Control_2	0.147113	0.0421009	0.0649287
Control_3	0.49827	0.0583145	0.104748
Control_4	0.182378	0.0260965	0.0658349
Smad4 cKO (Rosa) Mutant_1	1.55833	0.685392	0.369847
Smad4 cKO (Rosa) Mutant_2	0.91067	0.369847	0.358488
Smad4 cKO (Rosa) Mutant_3	1.16878	0.517633	0.494828
Smad4 cKO (Rosa) Mutant_4	1.38032	0.570382	0.534033
Male_1	1	1	1
Male_2	0.685392	0.765778	0.87055
Male_3	0.752623	0.719468	0.65067

## Sheet: S4A Fig
Fold change calculated from microaaray (GSE68773)
Gene Symbol	E14.5_Female_1	E14.5_Female_2	E14.5_Female_3	E14.5_Female_S4KO_1	E14.5_Female_S4KO_2	E14.5_Female_S4KO_3
Nodal	0.988742	0.985322	1.05385	1.08498	0.912355	0.983957
Lefty1	0.616355	0.781779	0.723384	2.24363	0.995735	1.28417
Nanos2	0.960484	0.959818	0.948575	1.11329	1.01104	1.01595

[truncated: 2 more sheets: S4C Fig, S6A Fig]
